# Supplementary material for: Molecular Modifications of the Pseudomonas Quinolone Signal in the Intermicrobial Competition with Aspergillus
Source: J Fungi (Basel). 2021 Apr 28;7(5):343. doi: 10.3390/jof7050343 (PMC8146305; doi:10.3390/jof7050343)
Supplement: Supplementary file 1 [file jof-07-00343-s001.zip]

Archive with 1 entries (1 files):
- jof-1165460-supplementary.pdf
